# Supplementary material for: Percutaneous Microwave Ablation Preserves Renal Function with Similar Long Term Oncologic Outcomes Compared to Surgery for Clinical T1 Renal Cell Carcinoma
Source: Cancers (Basel). 2026 Jan 21;18(2):334. doi: 10.3390/cancers18020334 (PMC12839187; doi:10.3390/cancers18020334)
Supplement: Supplementary file 1 [file cancers-18-00334-s001.zip]

Archive with 1 entries (1 files):
- cancers-4071331-supplementary.pdf
